# Supplementary material for: 3′-Caffeoylquercetin Glycosides and 4′-Caffeoylkaempferol Glycosides—Novel Antioxidant Flavonoids Discovered in the Freesia Yellow Flowers
Source: Antioxidants (Basel). 2025 Jan 28;14(2):158. doi: 10.3390/antiox14020158 (PMC11851390; doi:10.3390/antiox14020158)
Supplement: Supplementary file 1 [file antioxidants-14-00158-s001.zip]

Archive with 1 entries (1 files):
- antioxidants-3403855-supplementary.pdf
